# Supplementary material for: Influenza Vaccination Status and Associated Factors Among Older Adults in Suzhou, China: A Comparative Cross-Sectional Survey
Source: Vaccines (Basel). 2026 Jul 22;14(7):645. doi: 10.3390/vaccines14070645 (PMC13417161; doi:10.3390/vaccines14070645)
Supplement: Supplementary file 1 [file vaccines-14-00645-s001.zip]

Archive with 1 entries (1 files):
- vaccines-4412630-supplementary.pdf
